# Supplementary material for: Construction of Global Acyl Lipid Metabolic Map by Comparative Genomics and Subcellular Localization Analysis in the Red Alga Cyanidioschyzon merolae
Source: Front Plant Sci. 2016 Jun 30;7:958. doi: 10.3389/fpls.2016.00958 (PMC4928187; doi:10.3389/fpls.2016.00958)
Supplement: Supplementary file 2 [file DataSheet2.xlsx]

## Sheet: GeneList
Supplementary Table 2. The comparative database of lipid metabolic enzymes in algae and cyanobacteria.
Abbreviation: ACP; acyl-carrier protein, Apo; apoplast, CDP-DAG; CDP-diacylglycerol, CL; cardiolipin, CoA; coenzyme A, Cp; chloroplasts, CW; cell wall, Cyt; cytosol, DAG; diacylglycerol, DGDG; digalactosyldiacylglycerol, Ec; extracellular, Endo; endosome, ER; endoplasmic reticulum, Gol; Golgi body, LB; lipid body, GlcDG; monoglucosyldiacylglycerol, G3P; glycerol-3-phosphate, LPA; lysophosphatidic…
Substrate	Product	Enzyme	EC number	Gene	Arabidopsis thaliana		Cyanidioschyzon merolae 10D	Synechocystis sp. PCC 6803	Anabaena sp. PCC 7120	Chlamydomonas reinhardtii CC-503	Reference
					Locus tag and/or gene name	Subcellular localization	Locus tag and/or gene name
Fatty acid synthesis and elongation
Acetyl-CoA	Malonyl-CoA	Acetyl-CoA carboxylase (Multifunctional type)	6.4.1.2	ACC1/2	AT1G36160=ACC1	PM, Cyt	CMM188C	None	None	g8736.t1=ACC1	Konishi et al., 1996 Sasaki and Nagano, 2004
					AT1G36180=ACC2
		Acetyl-CoA carboxylase (Multisubunit type)		accA/CAC3	AT2G38040	Cp	CMEc_accA	sll0728	alr5285	Cre12.g519100.t1.2=ACX1	Joyard et al., 2010
				accB	AT1G52670	Cp	CMEc_accB CMC015C	slr0435	all5057	Cre01.g037850.t1.1=BCC2, Cre17.g715250.t1.2=BCC1	Joyard et al., 2010
					AT3G15690
					AT3G56130	Cp
					AT5G15530=BCCP2	Cp
					AT5G16390=BCCP1	Cp
				accD	ATHc_accD	Cp	CMEc_accD	sll0336	all2364	Cre12.g484000.t1.2=BCX1	Joyard et al., 2010
			6.3.4.14	accC/CAC2	AT5G35360	Cp	CMS299C	sll0053	alr0939	Cre08.g359350.t1.2=BCR1	Joyard et al., 2010
Malonyl-ACP + Acyl-ACP	3-Ketoacyl-ACP (+2C)	3-Ketoacyl-ACP synthase I	2.3.1.41	KAS I	AT5G46290	Cp	CMM286C			g11653.t1=KAS1 g11653.t2=KAS2	Joyard et al., 2010
		3-Ketoacyl-ACP synthase II	2.3.1.179	fabF				sll1069	alr3343		Shimakata and Stumpf, 1982 Pidkowich et al., 2007
				FAB1/fabF2	AT1G74960	Cp				Cre07.g335300.t1.2=KAS2
		Mitochondrial 3-ketoacyl-ACP synthase		mtKAS	AT2G04540	Mt	CML329C			Cre10.g438050.t1.3	Yasuno et al., 2004
		Nitrogen fixation-related 3-ketoacyl-ACP synthase		nodE/hglE					all1646=hglE
		Unknown 3-ketoacyl-ACP synthase		fabB?/F?				slr1332=fabF	all4286
Malonyl-ACP + Acetyl-CoA	Acetoacetyl-ACP	3-Ketoacyl-ACP synthase III	2.3.1.180	fabH	AT1G62640	Cp	None	slr1511	alr0239	Cre04.g216950.t1.2=KAS3	Clough et al., 1992; Joyard et al., 2010
Malonyl-CoA + Acyl-CoA	3-Ketoacyl-CoA (+2C)	3-Ketoacyl-CoA synthase (Elongase)	2.3.1.199	CUT1/2 FAE1	AT1G01120	ER	CMD118C	None	None	Cre17.g722150.t1.2 Cre04.g228150.t1.2 Cre07.g319600.t1.2 Cre07.g318500.t1.3 Cre07.g320550.t1.2	Joubès et al., 2008 Kim et al., 2013
					AT1G04220
					AT1G07720	ER
					AT1G19440
					AT1G25450	ER
					AT1G68530	ER
					AT1G71160
					AT2G15090	ER
					AT2G16280	ER
					AT2G26250	ER
					AT2G26640
					AT2G28630	ER
					AT2G46720
					AT3G10280
					AT3G52160
					AT4G34250
					AT4G34510
					AT4G34520
					AT5G04530
					AT5G43760
					AT5G49070
				CER2 CER2-LIKE1/2	AT4G24510=CER2	ER	None			None	Haslam et al., 2012 Pascal et al., 2013 Haslam et al., 2015
					AT4G13840=CER2-LIKE1	ER
					AT3G23840=CER2-LIKE2
		Homologs of yeast ELO protein	2.3.1.199	ELO-LIKE	AT3G06460		CMT175C CMM126C CML178C			None	Quist et al., 2009 Haslam and Kunst, 2013
					AT3G06470
					AT1G75000
					AT4G36830=HOS3-1
		Plastidic acyl carrier protein		ACP1-5/acpP	AT1G54580=ACP2		CMEc_acpP	ssl2084=acp	asr3342	Cre13.g577100.t1.2=ACP2
					AT1G54630=ACP3
					AT3G05020=ACP1
					AT4G25050=ACP4
					AT5G27200=ACP5
		Mitochondrial acyl carrier protein		mtACP	AT2G44620=mtACP1		CMS372C	None	None	g16122.t1=ACP1	Shintani and Ohlrogge, 1994
					AT1G65290=mtACP2
					AT5G47630=mtACP3
					AT5G36280
Malonyl-CoA	Malonyl-ACP	ACP S-malonyltransferase	2.3.1.39	fabD/MCT	AT2G30200	Cp	CMT420C	slr2023=fabD	alr0240	Cre14.g621650.t1.3=MCT1 Cre02.g088250.t1.2=MCT2	Joyard et al., 2010
3-Ketacyl-ACP	(3R)-3-OH-acyl-ACP	3-Ketacyl-ACP reductase	1.1.1.100	fabG	AT1G24360	Cp	CMS393C	slr0886=fabG	alr1894=fabG	Cre03.g172000.t1.2=KAR1	Joyard et al., 2010
3-Ketacyl-CoA	(3R)-3-OH-acyl-CoA	Very-long-chain-ketoacyl-CoA reductase	1.1.1.330	KCR1/2	AT1G24470=KCR2	ER	CMK172C=KCR			g9724.t1
					AT1G67730=KCR1
(3R)-3-Hydroxyacyl-ACP	2-Enoyl-ACP	3R-Hydroxyacyl-ACP dehydrase	4.2.1.59	fabZ	AT2G22230	Cp	CMI240C	sll1605=fabZ	alr2271=fabZ	Cre03.g208050.t1.2=HAD1	Joyard et al., 2010
					AT5G10160	Cp
(3R)-3-hydroxyacyl-CoA	2-enoyl-CoA	Very-long-chain-3-hydroxyacyl-CoA dehydratase	4.2.1.134	PHS1/PAS2	AT5G10480=PAS2	ER	CMR006C			Cre03.g167950.t1.2 Cre08.g363500.t1.2	Costa et al., 2006 Bach and Michaelson, 2008
					AT5G59770
trans-2,3-Dehydroacyl-ACP	Acyl-ACP	Enoyl-ACP reductase I/II/III	1.3.1.9	fabI/K/L	AT2G05990	Cp	CMT381C	slr1051	all4391	Cre06.g294950.t1.3=ENR1	Joyard et al., 2010
trans-2,3-Dehydroacyl-CoA	Acyl-CoA	Very-long-chain enoyl-CoA reductase	1.3.1.93	TSC13/CER10	AT3G55360=CER10	ER	CMD146C			Cre14.g615050.t1.2	Zheng et al., 2005 Bach and Michaelson, 2008
Desaturase
		Fatty acid delta7/9-desaturase	1.14.19.1	ADS1/2, SCD, FAD5/FAD5-like	AT3G15870		CMJ201C CMM045C	sll0541=desC	all1599=desC all4991=desC	Cre09.g397250.t1.2=CrFAD5 g4576.t1=CrFAD5-like g4576.t2=CrFAD5-like g4576.t3=CrFAD5-like g4550.t1=CrFAD5-like g4570.t1=CrFAD5-like g4555.t1	Nishida and Murata, 1996 Itoh et al., 1998 Sato and Moriyama, 2007 Chen and Thelen, 2013 Smith et al., 2013 Joyard et al., 2010
					AT1G06080_ADS1	ER
					AT1G06090
					AT1G06100
					AT1G06120
					AT1G06350
					AT1G06360
					AT2G31360_ADS2	ER,Gol,Cp
					AT3G15850_FAD5	Cp
		Fatty acid delta12-desaturase (cyano, alpha)	1.14.19.-	FAD6/desA	AT4G30950_FAD6	Cp		slr1350=desA	all1598=desA	Cre13.g590500.t1.1=CrFAD6	Falcone et al., 1994 Nishida and Murata, 1996 Joyard et al., 2010
										Cre06.g288650.t1.2=CrFAD6a
		Fatty adic delta12-desaturase	1.14.19.-	FAD6/desA	AT3G12120_FAD2	ER	CMK291C			Cre17.g711150.t1.2=CrFAD2	Okuley, 1994 Sato and Moriyama, 2007
		Fatty adic delta15-desaturase	1.14.19.-	FAD3/7/8/desB	AT2G29980_FAD3	ER		sll1441=desB	all1597	Cre01.g038600.t1.2=CrFAD7	Nishida and Murata, 1996 McCartney et al., 2004 Joyard et al., 2010
					AT3G11170_FAD7	Cp
					AT5G05580_FAD8	Cp
		Fatty acid delta3-trans-desaturase	1.14.19.-	FAD4/FADA	AT1G62190		CMF187C			g16665.t1=CrFAD4, Cre16.g672900.t1.3	Gao et al., 2009
					AT2G22890
					AT4G27030=FAD4	Cp
		Stearoyl-ACP desaturase	1.14.19.2 (1.14.99.6)	FAB2	AT1G43800	EC	None	None	None	Cre17.g701700.t1.2=CrSAD/FAB2 g17011.t1=CrSAD/FAB2 g15201.t1 g11239.t1	Kachroo et al., 2007 Joyard et al., 2010
					AT2G43710	Cp
					AT3G02610
					AT3G02620
					AT3G02630	Cp
					AT5G16240
					AT5G16230
		Fatty acid delta-6 desaturase	1.14.19.3	desD				sll0262=desD			Nishida and Murata, 1996
		Chloroplast glycerolipid specific ω-13/Δ-4 desaturase		CrDES/CrΔ4FAD						Cre10.g453600.t1.2=CrDES g11135.t2=CrDES Cre01.g037700.t1.2=CrΔ4FAD
		Fatty acid desaturase			AT1G06090
					AT3G15870
		Desaturase ?						sll1611
Lipid synthesis
G3P	sn-2 LPA	sn-2 G3P acyltransferase	2.3.1.198	GPAT1-8	AT1G06520=GPAT1	Mt	None	None	None	None	Zheng et al., 2003 Beisson et al., 2007 Li et al., 2007 Yang et al., 2010 Yang et al., 2012
					AT1G01610=GPAT4
					AT1G02390=GPAT2
					AT2G38110=GPAT6
					AT3G11325
					AT3G11430=GPAT5
					AT4G00400=GPAT8	ER
					AT4G01950=GAPT3
					AT5G06090=GPAT7
G3P	sn-1 LPA	sn-1 G3P acyltransferase	2.3.1.15	ATS1, PlsB	AT1G32200=ATS1	Cp	CMJ027C	sll1752	all4871	Cre02.g143000.t1.2=GPA1	Nishida et al., 1993 Weier et al., 2005 Okazaki et al., 2006 Xu et al., 2006 Gidda et al., 2009
				PlsX/Y	None		None	slr1510=plsX sll1973=PlsY	alr0238=plsX all0492=PlsY	None
				GPAT9	AT5G60620=GPAT9	ER	CMK217C CMA017C	None	None	g6130.t1=GPA2
LPA	PA	LPA acyltransferase	2.3.1.51	ATS2, PlsC	AT4G30580=ATS2	Cp	CMJ021C CMF185C	sll1848	alr0241	g9888.t1	Yu et al., 2004 Xu et al., 2006
				LPAT2-5	AT1G51260=LPAT3		CMS008C CME109C			Cre05.g248150.t1.2 Cre10.g460350.t1.3	Kim et al., 2005
					AT3G57650=LPAT2	ER
					AT3G18850=LPAT5
					AT1G75020=LPAT4
PA	DAG	PA phosphatase	3.1.3.4	PAP1/2 or LPP(α)1 - 4	AT1G15080=LPP2		CMR054C CMR488C			Cre05.g230900.t1.3=PAP1 Cre05.g240000.t1.2=PAP2 Cre03.g150050.t1.3=PAP2-like	Pierrugues et al., 2001 Katagiri et al., 2005
					AT2G01180=LPP1
					AT3G02600=LPP3
					AT3G18220=LPP4
		Lipid phosphate phosphatase		LPPβ - ε	AT4G22550=LPPβ		CMT106C CMT239C	sll0545	all7623 alr1715	Cre06.g295250.t1.3 Cre06.g272400.t1.2	Nakamura et al., 2007
					AT5G03080=LPPγ	Cp
					AT3G58490=LPPδ
					AT3G50920=LPPε1	Cp
					AT5G66450=LPPε2	Cp
				PAH1/2	AT5G42870=PAH2	Cyt	CMN061C			Cre12.g506600.t1.2=PAH1	Nakamura et al., 2009 Eastmond et al., 2010
					AT3G09560=PAH1	Cyt
DAG	MGDG	MGDG synthase	2.4.1.46	MGD1/2/3 murG homolog	AT4G31780	Cp	CMI271C	None	None	g14367.t1=MGD1	Awai et al., 2001 Kobayashi, 2004
					AT5G20410	Cp
					AT2G11810	Cp
DAG	GlcDG	MGDG synthase	2.4.1.157	mgdA	None		CMT267C	sll1377	all4933		Awai et al., 2006
GlcDG	MGDG	Glucolipid pimerase		mgdE	None		None	sll1376	alr1909	None	Sato and Murata, 1982 Awai et al., 2014
MGDG	DGDG	DGDG synthase (Similar to SQD2)	2.4.1.241	DGD1/2	AT3G11670=DGD1	Cp,Mt	None	None	None	Cre13.g583600.t1.2=DGD1	Dörmann et al., 1999 Kelly and Dörmann, 2002
					AT4G00550=DGD2	Cp
				Ycf82/dgdA	None		CMEc_ycf82	slr1508	alr4178	None	Sakurai et al., 2007 Sato and Moriyama, 2007
MGDG	DGDG	Galactolipid:galactolipid galactosyltransferase	2.4.1.184	GGGT	AT3G06510=SFR2		None			None?	van Besouw and Wintermans, 1978 Moellering et al., 2010
UDP-glucose	UDP-sulfoquinovose	UDP-sulfoquinovose synthase	3.13.1.1	sqdB/SQD1	AT4G33030	Cp	CMR012C	slr1020=sqdB	alr1744	Cre16.g656400.t1.2=SQD1	Joyard et al., 2010
DAG	SQDG	Sulfolipid synthase	2.4.1.-	sqdX/SQD2	AT5G01220	Cp	CMR015C	slr0384 sll0380=rfbW sll1231=mtfB	alr2265=sqdX alr4494	Cre01.g038550.t1.3=SQD2 Cre16.g689150.t1.2=SQD3	Essigmann et al., 1998 Yu et al., 2002
Lyso-MGDG	MGDG	Acyl-ACP:lyso-MGDG acyltransferase	2.3.1.141	Unidentified							Chen et al., 1988
PA	CDP-DG	CDP-DG synthase	2.7.7.41	CDS1/cdsA	AT1G62430=CDS1	ER	CMN215C			Cre03.g186200.t1.2=PCT1	Kopka et al., 1997 Haselier et al., 2010 Zhou et al., 2013
					AT4G22340=CDS2	ER
					AT4G26770=CDS3	ER
					AT2G45150=CDS4	Cp	CMS056C CMM311C	slr1369=cdsA	all3875	Cre12.g489050.t1.2=PCT2
					AT3G60620=CDS5	Cp
PGP	PG	PGP phosphatase	3.1.3.27	PGPP1	AT3G58830		None			Cre04.g219900.t1.3	Hung et al., 2015
CDP-DG	PGP	PGP synthase	2.7.8.5	PGS1/2,pgsA	AT2G39290=PGP1	Cp,Mt	CMJ134C	sll1522=pgsA	all4063	g1879.t1=PGPS1 Cre03.g162600.t1.3=PGPS3	Hagio et al., 2000 Müller and Frentzen, 2001 Xu et al., 2002 Babiychuk et al., 2003 Tanoue et al., 2014
					AT3G55030=PGP2	ER, Micro
PG	CL	CL synthase (PGP-like)	2.7.8.-	CLS	AT4G04870	Mt	CMN196C	None	None	Cre13.g604700.t1.3=PGPS2	Katayama et al., 2004 Nowicki et al., 2005
		CL synthase (PLaseD-like)			None			None	alr4223=cls?
CL	LysoCL	LysoCL acyltransferase	2.3.1.-	TAZ1	AT3G05510		CMP142C			g11737.t1 g11737.t2
					AT1G78690
CDP-DG	PI	PI synthase	2.7.8.11	PIS1/2	AT1G68000	ER,Gol	CMM125C	None	None	Cre10.g419800.t1.2=PIS1	Collin et al., 1999 Xue et al., 2000 Löfke et al., 2008
					AT4G38570	ER,Gol
Choline	Phosphocholine	Choline kinase	2.7.1.32	CK1	AT1G71697=CK1		None	None	None	None	Tasseva et al., 2004
					AT1G74320
					AT4G09760
Ethanolamine	Phosphoethanolamine	Ethanolamine kinase	2.7.1.82		AT2G26830		CMR011C	None	None	g6757.t2=ETK1 Cre06.g291600.t1.3=ETK1
phosphoethanolamine	CDP-ethanolamine	Phosphoethanolamine cytidylyltransferase	2.7.7.14	PECT1	AT2G38670=PECT1	Mt	CMS052C	None	None	Cre12.g539000.t1.2=ECT1	Mizoi et al., 2006
Phosphocholine	CDP-choline	Phosphocholine cytidylyltransferase	2.7.7.15	EPT1 AAPT1/2	AT2G32260=CCT1		None	None	None	None	Inatsugi et al., 2002
					AT4G15130=CCT2
DAG	PE	Aminoalcohol phosphotransferase	2.7.8.1	EPT1 AAPT1/2	AT1G13560=AAPT1		CMF133C	None	None	Cre12.g538450.t1.2	Dewey et al., 1994 Choi et al., 2000
					AT3G25585=AAPT2
Ethanolaminephosphate	Cholinephosphate	Phosphoethanolamine metyltransferase	2.1.1.103	PEAMT	AT1G48600=PMEAMT		None	None	None	None	Bolognese and McGraw, 2000 Nuccio et al., 2000
					AT1G73600
					AT3G18000=PEAMT
PE	PC	PE methyltransferase	2.1.1.17	PEMT	Unidentified		CMF090C	None	None	None
		PL methyltransferase	2.1.1.71	PLMT	AT1G80860=PLMT		CMP111C CMA134C	None	None	None	Keogh et al., 2009
DAG	DGTS	Betain lipid synthase		BTA1 (btaA/btaB)	None		None	None	None	Cre07.g324200.t1.2=BTA1	Riekhof et al., 2005
DAG	TAG	DAG acyltransferase (Acyl-CoA as a donor)	2.3.1.20	DGAT1	AT2G19450=DGAT1	ER, LB	CMQ199C CME100C	None	None	g1030.t1=CrDGAT1	Cases et al., 1998 Hobbs et al., 1999 Zou et al., 1999 Bouvier-Navé et al., 2000 Hernández et al., 2012 Aymé et al., 2014
				DGAT2 DGTT1-5	AT3G51520=DGAT2	LB	CMJ162C			Cre03.g205050.t1.2=CrDGTT4 Cre12.g557750.t1.3=CrDGTT1 g1439.t1 g9572.t1=CrDGTT2 Cre06.g299050.t1.2=CrDGTT3 Cre02.g079050.t1.3=CrDGTT5
				GDAT3	AT1G48300=DGAT3	Cyt
		PL:DAG acyltransferase	2.3.1.158	PDAT1	AT5G13640=PDAT1		None	None	None	Cre02.g106400.t1.3=CrPDAT1/LCA1	Dahlqvist et al., 2000 Ståhl et al., 2004 Zhang et al., 2009
MGDG	Acyl-MGDG	Galactolipid:galactolipid acyltransferase	2.3.1.134	Unidentified							Heemskerk et al., 1986
LPL	PL	LPL acyltransferase	2.3.1.51, 2.3.1.23, 2.3.1.-	LPLAT/LPCAT/MBOAT	AT1G12640=LPCAT1		CMI139C			g13221.t1	Ståhl et al., 2008 Stålberg et al., 2009
					AT1G63050=LPCAT2
				LPEAT	AT1G80950		CMR130C			Cre17.g707300.t1.2=LPAT
					AT2G45670
PE	PS	PS synthase (Base-exchange enzyme)	2.7.8.29, 2.7.8.-	PSS2 (Human)	AT1G15110=PSS1	ER, Nuc, Ves	None	None	None	None	Yamaoka et al., 2011
PS	PE	PS decarboxylase	4.1.1.65	psd/PSD1	AT4G16700	Mt	CMK243C				Nerlich et al., 2007
				PSD2/3	AT4G25970=PSD3	ER				Cre02.g119600.t1.2
					AT5G57190=PSD2	Tono
PC	DG	PC:DAG cholinephosphotransferase	2.7.8.	PDCT/rod1	AT3G15820=ROD1		None	None	None	None	Lu et al., 2009
					AT3G15830
		Acyltransferase?					CMB069C
Lipid trafficking
		PA transporter		TGD1	AT1G19800	Cp	CMEc_ORF251=ycxr chromec553	slr1045, slr1344	alr4015	Cre06.g268200.t1.2=TGD1	Xu et al., 2005
		PA transporter		TGD2	AT3G20320	Cp	CMEc_ORF193=ycf22	sll1002=ycf22, sll0751=ycf22,	alr0181	Cre16.g694400.t1.2=TGD2	Awai and Xu, 2006
		PA transporter		TGD3	AT1G65410=TGD3	Cp	CMR180C CMJ039C CMH235C CMR388C	sll1041 sll1001 sll0759 sll0415 sll0489 slr1113	alr0180 alr0972 all0126=cysA alr2372 all4389 alr0077 alr2486 all2218=phnK alr1619	g15909.t1=TGD3	Lu et al., 2007
		PA transporter		TGD4	AT3G06960=TGD4	ER, Cp	None	None	None	None	Wang et al., 2012 Wang et al., 2013
					(AT2G44640=TGD4-like)	Cp, Mt, Nuc
		Flippase (P4 type-ATPase)	3.6.3.1	ALA1-12	AT1G13210=ACA.l, ALA11		CMR306C CMS375C	None	None	g15868.t1=ALA3 Cre16.g656500.t1.3=ALA3 Cre12.g536000.t1.2=ALA2 Cre12.g536050.t1.2=ALA1	Gomès and Jakobsen, 2000 Poulsen et al., 2008 López-Marqués, 2010 López-Marqués et al., 2012
					AT1G17500=ALA4
					AT1G26130=ALA12
					AT1G54280=ALA6
					AT1G59820=ALA3	Gol
					AT1G68710=ALA9
					AT1G72700=ALA5
					AT3G13900=ALA7
					AT3G25610=ALA10
					AT3G27870=ALA8
					AT5G04930=ALA1	PM
					AT5G44240=ALA2	PVC
		ALA-interacting subunit (Chaperon protein?)		ALIS1-5	AT1G16360=ALIS4		CMT246C			Cre06.g278300.t1.2	Poulsen et al., 2008 López-Marqués, 2010 López-Marqués et al., 2012
					AT1G54320=ALIS3	ER, PM, Gol, PVC
					AT3G12740=ALIS1	ER, PM, Gol, PVC
					AT5G46150=ALIS2
					AT1G79450=ALIS5	ER, PM, Gol, PVC
		Acyl-CoA binding protein		ACBP1-6	AT1G31812=ACBP6	Cyt	CMP278C			Cre14.g627800.t1.2 Cre02.g074650.t1.2 Cre12.g489800.t1.2 g12189.t2 Cre02.g118850.t1.2	Xiao and Chye, 2011
					AT3G05420=ACBP4	PM, ER
					AT4G24230=ACBP3	Apo, EM, EC
					AT4G27780=ACBP2	Cyt
					AT5G27630=ACBP5	Cyt
					AT5G53470=ACBP1	PM, ER
Lipase
TAG	DAG/MAG	TAG lipase	3.1.1.3	LIPG1/2/3	AT5G14180=MPL1					g9673.t1=LIP1, FAP12
					AT2G15230=LIP1
					AT1G18460
					AT1G73920
				PRLIP1-9 (Pathogenesis-related lipase)	AT5G24180=PRLIP5						Jakab et al., 2003
					AT5G24190=PRLIP7
					AT5G24220=PRLIP4
					AT5G24200=PRLIP2
					AT5G24210=PRLIP1
					AT2G05260=PRLIP3
					AT4G10955=PRLIP9
					AT5G24230=PRLIP6
					AT5G50890=PRLIP8
				TGL3/4 SDP1	AT3G57140=SDP1-like		CMJ049C			Cre17.g699100.t1.2=SDP1/TGL20	Eastmond, 2006
					AT5G04040=SDP1	LB
				GID1A/B/C	AT5G27320=GID1C		CMF053C				Willige et al., 2007
					AT3G63010=GID1B
					AT3G05120=GID1A	Nuc, Cyt
					AT3G14075		CMT151C CMP157C CMS254C CMH156C CMA056C CMR088C	sll0482 sll1969 sll0644	alr1352 all0254	Cre14.g611600.t1.2 Cre01.g025150.t1.2 Cre07.g313550.t1.3	Li et al., 2012a Joyard et al., 2010
					AT4G16070
					AT5G23530
					AT5G17670	Cp
					AT1G05790
					AT3G07400
					AT5G18640
					AT5G18630
					AT4G13550	Cp
		Hydrolase (Lipase?)			AT1G52750		CMT274C CMP032C CMT308C CML191C CMO177C CMS228C	sll0553 slr1827 slr1917	alr3514 alr1709 alr5028 alr4625 all2761 all1205	Cre16.g664350.t1.2 Cre12.g558550.t1.2 Cre13.g586350.t1.3 Cre10.g456150.t1.2 Cre01.g000300.t1.3	Ghosh et al., 2009
					AT1G74640
					AT5G19850
					AT4G25290
					AT4G36530
					AT1G78210
					AT2G18360
					AT4G33180
					AT4G36610
					AT4G39955
					AT5G09430
					AT5G21950
					AT1G17430
					AT1G72620
					AT4G24160=mtLPAT	Mt
DGDG	MGDG	α-Galactosidase (?)	3.2.1.22		AT3G56310		None			Cre01.g026250.t1.2	Chrost et al., 2007
					AT5G08370=AGAL2	CW
					AT5G08380=AGAL1
					AT3G26380
MGDG	Lyso-MGDG/3-galactosylglycerol	Galactolipase		PGD1/CGLD15			None			Cre03.g193500.t1.2=PGD1, CGLD15	Li et al., 2012b
			3.1.1.26	DGL	AT1G05800=DGL	Cp	None			g9712.t1
PL	LPL	Phospholipase A1 (But some PLA1 have a galactolipase and/or TAG lipase activity)	3.1.1.32	PLA1-1/2/3	AT1G06250		None				Lo et al., 2004 Seo et al., 2009 Kim et al., 2011a Seo et al., 2011 Joyard et al., 2010
					AT1G06800=DALL4	Cp
					AT1G30370=DLAH	Mt
					AT1G51440=DALL2	Cp
					AT2G30550=DALL3	Cp
					AT2G31100
					AT2G31690	Cp
					AT2G42690	Cyt
					AT2G44810=DAD1	Cp
					AT4G16820=DALL1	Cp
					AT4G18550=DSEL	Cyt
		Patratin-like PLA1 also galactolipase		PLA1	AT1G61850=PLA1		None			Cre10.g425100.t1.2
		PA preferring PLA1		SGR2	AT1G31480=SGR2		CMP267C CMH204C CMQ413C			None	Kato et al., 2002 Morita et al., 2002
PL	LPL	Patatin-like phospholipase A2		PLP2	AT2G39220		CMR500C CMT312C		all2302		La Camera et al., 2005 Li et al., 2011
					AT3G54950
					AT3G63200
					AT4G29800
					AT5G43590
					AT4G37070
					AT4G37060
					AT4G37050	PM
					AT2G26560	Cyt
		Phospholipase A2	3.1.1.4	PLA2	AT2G06925	Gol, Apo, EC	None			Cre02.g095000.t1.2	Seo et al., 2008 Kim et al., 2011b Jung et al., 2012
					AT2G19690	ER
					AT4G29460	ER,Gol
					AT4G29470	ER,Gol
		Phospholipase A2 activating protein (G-protein?)		PLAP	AT3G18860		CMC146C			g9654.t1
PI (PIP2)	DAG	Phosphoinositide-specific phospholipase C	3.1.4.11	PLC	AT3G47220	PM	None			Cre06.g270200.t1.3	Cao et al., 2007 Zheng et al., 2012
					AT3G47290
					AT4G38530
					AT5G58670
					AT2G40116
					AT3G08510
					AT3G55940
					AT5G58690
					AT5G58700	PM, Cyt
PL	DAG	Phospholipase C	3.1.4.3		AT1G13680		None			None
					AT1G49740
					AT3G19310
					AT4G36945
					AT5G67130
					AT4G34930
					AT4G34920
					AT4G38690
		Non-specific phospholipase C	3.1.4.3	NPC	AT1G07230		None			None	Nakamura et al., 2005 Pokotylo et al., 2013
					AT2G26870
					AT3G03520	Tono
					AT3G03530	PM
					AT3G03540	Cyt
					AT3G48610
PL	PA	Phospholipase D	3.1.4.4	PLD	AT1G52570					Cre13.g591900.t1.2	Yamaryo et al., 2008 Hong et al., 2009 Joyard et al., 2010
					AT1G55180	PM
					AT2G42010
					AT3G15730	Cp
					AT4G00240
					AT4G11830
					AT4G11840
					AT4G11850
					AT4G35790
					AT5G25370
					AT3G05630	Tono
					AT3G16785
β-oxidation
Acyl-CoA	Enoyl-CoA + H2O2	Acyl-CoA oxidase	1.3.3.6	ACX1-6	AT1G06290=ACX3	Per	CMK115C	None	None	Cre11.g467350.t1.2 Cre16.g687350.t1.2=ACX3 g5140.t2=ACX2 g5140.t1=ACX2 g16176.t1=ACX1 Cre16.g695100.t1.3=ACX4	Hayashi et al., 1999 Hooks et al., 1999 Eastmond et al., 2000 Froman et al., 2000 Rylott et al., 2003 Eubel et al., 2008
					AT1G06310=ACX6
					AT2G35690=ACX5	Per
					AT4G16760=ACX1	Per
					AT5G65110=ACX2
					AT3G06690
					AT3G51840=ACX4	Per
Acyl-CoA	Enoyl-CoA	Acyl-CoA dehydrogenase					CML080C				Zolman et al., 2007 Eubel et al., 2008
				IBR3	AT3G06810	Per				Cre16.g675850.t1.2
Isovaleryl-CoA	Methylcrotonyl-CoA	Isovaleryl-CoA dehydrogenase	1.3.8.4	ivd	AT3G45300	Mt	CMT072C			Cre06.g296400.t1.2	Däschner et al., 2001
Enoyl-CoA	3-Hydroxyacyl-CoA	Enoyl-CoA hydratase	4.2.1.17 5.3.3.-	ECHS1,SCEH			CMK139C CMT074C			Cre03.g190850.t1.2
				ECH2	AT1G76150=ECH2	Per				Cre06.g308100.t1.2=ECH2	Goepfert et al., 2006
delta(3,5)-Dienoyl-CoA	delta(2,4)-Dienoyl-CoA	delta(3,5),delta(2,4)-Dienoyl-CoA isomerase	5.3.3.-	ECH1/DCI1	AT5G43280	Per				Cre10.g463150.t1.3=DCI1	Goepfert, 2005
3-Hydroxybutyryl-CoA	Acetoacetyl-CoA	3-Hydroxybutyryl-CoA dehydrogenase	1.1.1.35 1.1.1.157				CMC137C
		3-Hydoroxyacyl-CoA dehydorogenase?			AT3G15290	Per,Mt				Cre12.g534350.t1.2	Eubel et al., 2008
2-trans,4-cis-Dienoyl-CoA	3-trans-Enoyl-CoA	2,4-Dienoyl-CoA reductase	1.3.1.34	DECR1/2, RED	AT2G07640	Per	None?			Cre17.g723650.t1.2=RED	Eubel et al., 2008
					AT3G12800=SDRB	Per
delta(3)-Enoyl-CoA	delta(2)-Enoyl-CoA	delta(3), delta(2)-Enoyl-CoA isomerase	5.3.3.-	ECI1-3	AT1G65520=ECI1	Per	None?			None?	Goepfert et al., 2008 Eubel et al., 2008
					AT4G14430=ECI2	Per
					AT4G14440=ECI3	Cyt
Enoyl-CoA	3-Ketoacyl-CoA	Enoyl-CoA hydratase/ 3-Hydroxyacyl-CoA dehydrogenase	4.2.1.17	hbd/fadB	AT4G29010=AIM1	Per	CMR380C			Cre16.g695050.t1.2=ECH1	Richmond and Bleecker, 1999 Rylott et al., 2006 Arent et al., 2010
					AT3G06860=MFP2	Per
3-Ketoacyl-CoA	Acyl-CoA + Acetyl-CoA	3-Ketoacyl-CoA thiolase	2.3.1.16 2.3.1.9	fadA/I	AT1G04710=PKT4	Per	CMA042C CME087C	slr1993=thl	None?	Cre17.g723650.t1.2=ATO1 Cre02.g146050.t1.2=ATO2	Germain et al., 2001 Carrie et al., 2007 Eubel et al., 2008
					AT2G33150=PKT3	Per
					AT5G47720	Per, Cyt
					AT5G48230=ACAT2	Per, Cyt
					AT5G48880=PKT5	Per, Cyt
Acyl-CoA synthetase/thioesterase
Acyl-CoA	Fatty acid	Acyl-CoA thioesterase	3.1.2.1 3.1.2.2 3.1.2.27		AT4G00520	Per	CMJ263C CMR113C			Cre01.g037350.t1.3 Cre16.g683350.t1.2 Cre07.g323150.t1.2 Cre03.g148450.t1.3 Cre13.g568250.t1.3 Cre09.g388900.t1.2 Cre02.g093600.t1.2 Cre16.g677250.t1.2	Eubel et al., 2008
					AT1G01710	Per
					AT2G30720
					AT5G48370
					AT2G29590
					AT1G04290	Per
					AT3G61200	Per
					AT3G16175
					AT1G52191
Acyl-ACP	Fatty acid	Acyl-ACP thioesterase	3.1.2.14	FATA/B	AT3G25110=FATA		None			Cre06.g256750.t1.2=FAT1/FATA	Salas and Ohlrogge, 2002
					AT4G13050
					AT1G08510=FATB
									alr2045 asl2657	g15127.t1 g15127.t2
			3.1.2.14, 3.1.2.21	ALT1-4	AT1G35250=ALT2	Cp	CMH111C	sll0410	alr4079	g4492.t1 g4492.t2	Pulsifer et al., 2014
					AT1G35290=ALT1	Cp
					AT1G68260=ALT3	Cp
					AT1G68280=ALT4	Cp
Fatty acid	Acyl-CoA	Long-chain acyl-CoA synthetase	6.2.1.3	fadD/ACSL/LACS	AT1G49430	ER	CME186C CMG147C CML197C CMO037C			Cre12.g500715.t1.2, g13944.t2=LCS2 Cre13.g566650.t1.1=LCS2 Cre12.g507400.t1.2 Cre03.g182050.t1.2=LCS1	Fulda et al., 2002 Weng et al., 2010 Zhao et al., 2010a Joyard et al., 2010 Eubel et al., 2008
					AT1G64400
					AT2G04350	ER
					AT4G11030
					AT4G23850	PM
					AT5G27600	Per
					AT1G77590	Cp
					AT3G05970	Per
					AT2G47240	ER
		Long-chain acyl-CoA synthase (cp)			AT3G23790	Cp	CMT459C	slr1609	alr3602	Cre06.g299800.t1.2
					AT4G14070	Cp
PI signaling
PI	PIP	Phosphatidylinositol 4-kinase	2.7.1.67	PI4K	AT1G49340	Nuc	CMI125C CMS267C			Cre06.g304650.t1.3 Cre05.g245550.t1.3	Stevenson-Paulik et al., 2003
					AT1G51040
					AT5G09350
					AT5G64070	PM, Vesi
PIP	PIP2	1-Phosphatidylinositol-4-phosphate 5-kinase	2.7.1.68	PIP5K	AT1G10900		CMN333C CME153C			g9964.t1 Cre06.g249950.t1.3 Cre12.g523050.t1.3	Shimada, 2004 Lee et al., 2007 Ischebeck et al., 2008 Camacho et al., 2009 Mikami et al., 2010 Zhao et al., 2010b Hirano and Sato, 2011
					AT1G01460
					AT1G21980	PM
					AT1G34260
					AT1G60890	Cp
					AT1G71010
					AT1G77740	PM
					AT2G26420
					AT2G41210	PM
					AT3G07960	PM
					AT3G14270	Endo
					AT3G56960	PM
					AT4G01190
					AT4G33240	Endo
Biotin-dependent enzymes and Holocarboxylase synthetase
Methylcrotonoyl-CoA	Methylglutaconyl-CoA	Methylcrotonoyl-CoA carboxylase	6.4.1.4	mccA	AT1G03090	Mt	CMT073C			g6242.t1
				mccB	AT4G34030		CMT071C			g3755.t1
Propionyl-CoA	Methylmalonyl-CoA	Propionyl-CoA carboxylase	6.4.1.3	pccA			CMN243C
				pccB			CMM132C
Glutamine	Carbamoylphosphate + Glutamate	Carbamoylphosphate synthetas (multisubunit type)	6.3.5.5	carA	AT3G27740=CARA		CMEc_carA	sll1498=carA	alr1155	Cre06.g308500.t1.2
				carB	AT1G29900		CML055C	sll0370	alr3809	g8395.t1
		Carbamoylphosphate synthetase (multifunctional type)		CAD			CMQ255C
		Holocarboxylase synthetase	6.3.4.15	birA, BPL1, HCS1/2	AT1G37150		CMC080C	sll1655	alr5256	Cre09.g406000.t1.3	Puyaubert et al., 2008
					AT2G25710	Cp,Cyt
